# Supplementary material for: Value Realization of Grassland Ecosystem Products in the Karst Desertification Control Area: Spatial Variability, Drivers, and Decision‐Making
Source: Ecol Evol. 2025 Mar 27;15(4):e71168. doi: 10.1002/ece3.71168 (PMC11949571; doi:10.1002/ece3.71168)
Supplement: Supplementary file 1 — Table S1. Advantages and disadvantages of Sentinel‐2A, Landsat 9, and MODIS remote sensing images. Table S2. Survey results of grassland biomass and plant diversity in the karst desertification control area. Table S3. Physical quantity of ecosystem products from natural and artificial grassland sampling sites in the three study areas. Table S4. Data on value realization of grassland ecosystem products in the three study areas. Table S5. Indicators of impact factors. [file ECE3-15-e71168-s001.xlsx]

## Sheet: Table S1
Table S1 Advantages and disadvantages of Sentinel-2A, Landsat 9 and MODIS remote sensing images
category		Sentinel-2A	Landsat 9	MODIS
Advantages	Time resolution	Revisit cycle 5 days.	Revisit cycle 16 days	Revisit cycle 1 day
	Spatial resolution	Spatial resolution of 10 m in the visible and near-infrared bands	Spatial resolution of 30 m and 15 m in the panchromatic bands	250 meters
	Radiation resolution	12-bit radiometric resolution, providing 4096 intensity levels	14-bit radiometric resolution, allowing 16384 intensity levels	12bits, 4096 different radiometric intensity levels
	Scanning width	290km	185km	2330km
Disadvantages		Lower radiometric resolution and less detail in fine spectral variations	The temporal and spatial resolution is low.	Low spatial resolution

## Sheet: Table S2
Table S2 Survey results of grassland biomass and plant diversity in the karst desertification control area
Study area	Grassland type	Sampling sites	Biomass fresh weight		Biomass dry weight		Graminae															Asteraceae															Leguminosae						Polygonaceae					Rosaceae
			Aboveground	Underground	Aboveground	Underground	Echinochloa	Lolium	Lagurus	Setaria	Cynodon	Desmodium	Echinochloa	Poa	Zoysia	Axonopus	Scleria	Cynodon	Imperata	Spodiopogon	Sorghum	Artemisia	Cleome	Taraxacum	Curculigo	Erigeron	Aster	Achillea	Lysimachia	Chenopodium	Anaphalis	Acmella	Bidens	Arctotis	Gamochaeta	Lactuca	Vicia	Trifolium	Episcia	Kummerowia	Galium	Mucuna	Polygonum	Chenopodium	Fagopyrum	Hypoxis	Persicaria	Hylotelephium	Potentilla
			g/m²	g/m²	g/m²	g/m²	plant/m²	plant/m²	plant/m²	plant/m²	plant/m²	plant/m²	plant/m²	plant/m²	plant/m²	plant/m²	plant/m²	plant/m²	plant/m²	plant/m²	plant/m²	plant/m²	plant/m²	plant/m²	plant/m²	plant/m²	plant/m²	plant/m²	plant/m²	plant/m²	plant/m²	plant/m²	plant/m²	plant/m²	plant/m²	plant/m²	plant/m²	plant/m²	plant/m²	plant/m²	plant/m²	plant/m²	plant/m²	plant/m²	plant/m²	plant/m²	plant/m²	plant/m²	plant/m²
Salaxi	Natural grassland	Sampling site 1	143	349.16	39.9441	68.4627					13	16										17	1	7	14													376		14
Salaxi	Natural grassland	Sampling site 2	393.3	988.44	118.66	192.8							32	361																								112
Salaxi	Natural grassland	Sampling site 3	600.56	514.26	206.36	106.58						4											7	16	5													300	2	3
Salaxi	Natural grassland	Sampling site 4	405.02	657.45	115.062	128.912					41	16										8	8	7	60													376		26
Salaxi	Natural grassland	Sampling site 5	506.38	671.66	143.858	131.698					39	36	28	34								32	33	28	42													296		39
Salaxi	Artificial grassland	Sampling site 1	1395.28	2155.92	597	458.64	180	12																													19	24
Salaxi	Artificial grassland	Sampling site 2	1544.88	3403.92	297.52	620.72		920				46										21																8
Salaxi	Artificial grassland	Sampling site 3	1184.48	1205.68	308.2	216.08	160															28															8	80
Salaxi	Artificial grassland	Sampling site 4	1018.62	2186.88	289.381	428.8	25	368																													11	148
Salaxi	Artificial grassland	Sampling site 5	1226.93	2703.53	348.56	530.104	63	328					39																								58	168
Hongfenghu	Natural grassland	Sampling site 1	465.38	1023.76	594.76	179.18													424	148		7									2										32					2
Hongfenghu	Natural grassland	Sampling site 2	581.18	1095.78	158.98	248.58					105					184									12							10						323											2
Hongfenghu	Natural grassland	Sampling site 3	925.22	759.75	296.78	112.95				383													24					8															6	11	9
Hongfenghu	Natural grassland	Sampling site 4	806.78	1253.18	231.78	328.38					52					60	5					2	1	2	4				4	1								180										6
Hongfenghu	Natural grassland	Sampling site 5	701.64	1308.15	200.49	251.57					118					25									4				15	23								355										6
Hongfenghu	Artificial grassland	Sampling site 1	3361.42	242.98	869.96	113.18			7	180		4			12							3	10			4	1
Hongfenghu	Artificial grassland	Sampling site 2	24168.9	2906.32	3793.45	535.92			28									175					8
Hongfenghu	Artificial grassland	Sampling site 3	17252.1	2543.2	3737.9	575.267			56														1
Hongfenghu	Artificial grassland	Sampling site 4	9195.4	1273.36	1635.8	400.72			52	119		3			10							3	10			2
Hongfenghu	Artificial grassland	Sampling site 5	17863	2895.4	3184.2	510.15			36														1
Huajiang	Natural grassland	Sampling site 1	693.38	188.46	450.98	103.38											8			164													22									12
Huajiang	Natural grassland	Sampling site 2	889.56	424.98	295.98	99.58											12			236													3														11
Huajiang	Natural grassland	Sampling site 3	758.52	253.36	398.78	147.38													22	182													6	1
Huajiang	Natural grassland	Sampling site 4	965.76	1491.12	511.16	517.52											11		13	180																						5					8
Huajiang	Natural grassland	Sampling site 5	836.91	584.39	430.58	238.94											9		4	190													7
Huajiang	Artificial grassland	Sampling site 1	7356.32	1018.69	1308.64	320.576			49
Huajiang	Artificial grassland	Sampling site 2	9837.48	2006.28	1477.08	527.88			43												1
Huajiang	Artificial grassland	Sampling site 3	16102	2373.65	3488.71	805.373			72
Huajiang	Artificial grassland	Sampling site 4	6149.14	1618.33	726.726	621.859			30																										1
Huajiang	Artificial grassland	Sampling site 5	10111.2	2015.38	2899.74	569.71			48																											1
[truncated: 17 more columns]

## Sheet: Table S3
Table S3 Physical quantity of ecosystem products from natural and artificial grassland sampling sites in the three study areas
Study area	Grassland type	Sampling sites	GC(cattle/ha)	WS(mm/㎡)	WS(kg/㎡)	CS(t/ha)	OP(g/㎡)	BIOD
Salaxi	Natural grassland	Sampling site 1	3.225	23.3804	39.75	88.2631	35.4786	0.9727
Salaxi	Natural grassland	Sampling site 2	3.47	28.8438	48.63	188.737	101.932	1.27203
Salaxi	Natural grassland	Sampling site 3	3.11	18.6189	33.43	179.103	102.417	1.39628
Salaxi	Natural grassland	Sampling site 4	2.98	16.4191	25.78	145.968	79.8461	1.5659
Salaxi	Natural grassland	Sampling site 5	3.33	47.1661	60.13	165.08	90.182	2.2139
Salaxi	Artificial grassland	Sampling site 1	13.08	50.5743	63.24	516.018	345.482	0.79196
Salaxi	Artificial grassland	Sampling site 2	10.18	48.1791	59.31	319.188	202.333	0.33493
Salaxi	Artificial grassland	Sampling site 3	9.69	43.244	56.24	266.206	171.583	1.53844
Salaxi	Artificial grassland	Sampling site 4	11.32	49.5178	61.56	319.661	202.314	0.84189
Salaxi	Artificial grassland	Sampling site 5	8.99	40.9863	50.09	396.679	254.835	1.30298
Hongfenghu	Natural grassland	Sampling site 1	5.3	14.8018	5.49	254.253	155.108	0.8678
Hongfenghu	Natural grassland	Sampling site 2	7.01	30.7952	16.08	229.782	133.383	1.17619
Hongfenghu	Natural grassland	Sampling site 3	6.08	28.935	11.32	225.458	134.093	0.77755
Hongfenghu	Natural grassland	Sampling site 4	4.32	16.2118	9.13	297.952	183.325	2.00274
Hongfenghu	Natural grassland	Sampling site 5	4.19	13.6963	7.43	241.596	147.939	1.1319
Hongfenghu	Artificial grassland	Sampling site 1	15.4	39.3082	16.62	621.493	419.937	0.85298
Hongfenghu	Artificial grassland	Sampling site 2	16.02	47.7351	19.17	1681.69	1187.79	0.67205
Hongfenghu	Artificial grassland	Sampling site 3	14.23	29.2064	12.34	1627.2	1149.76	0.0891
Hongfenghu	Artificial grassland	Sampling site 4	13.92	31.0202	13.34	1006.91	699.225	1.1325
Hongfenghu	Artificial grassland	Sampling site 5	16.9	53.64	27.08	1298.94	914.515	0.1252
Huajiang	Natural grassland	Sampling site 1	2.92	13.0096	1.13	168.742	83.2451	0.71005
Huajiang	Natural grassland	Sampling site 2	3.1	17.5976	2.02	227.282	96.7287	0.41991
Huajiang	Natural grassland	Sampling site 3	4.12	33.5544	2.88	204.352	113.289	0.73977
Huajiang	Natural grassland	Sampling site 4	3.63	26.3303	2.76	243.486	140.295	0.9149
Huajiang	Natural grassland	Sampling site 5	3.53	22.6599	2.64	261.164	153.661	0.5153
Huajiang	Artificial grassland	Sampling site 1	14.1	41.3539	5.35	820.727	565.925	0.16594
Huajiang	Artificial grassland	Sampling site 2	15.8	48.9046	6.48	956.912	656.169	0.21365
Huajiang	Artificial grassland	Sampling site 3	13.6	32.3646	4.19	1494.82	1045.34	0.0721
Huajiang	Artificial grassland	Sampling site 4	12.75	28.5465	3.24	564.043	375.901	0.132
Huajiang	Artificial grassland	Sampling site 5	14.3	34.0287	4.38	850.933	579.093	0.095
Note: Abbreviate as follows
1	GC	Grazing capacity
2	WR	Water retention
3	SR	Soil retention
4	CS	Carbon sequestration
5	OP	Oxygen production
6	BIOD	Biodiversity

## Sheet: Table S4
Table S4 Data on value realization of grassland ecosystem products in the three study areas
Indicators	Unit	Study area
		Salaxi	Hongfenghu	Huajiang
Grazing capacity	Total value ($10,000)	399.65	159.599	189.073
	Value per unit area ($/ha)	6683.09	14228.7	8694.01
Water retention	Total value ($10,000)	9.31816	1.45512	2.75596
	Value per unit area ($/ha)	155.845	129.659	126.686
Soil retention	Total value ($10,000)	1932.58	103.716	55.691
	Value per unit area ($/ha)	32317.3	9246.25	2560.76
Carbon sequestration and oxygen production	Total value ($10,000)	10.7775	9.69751	12.0076
	Value per unit area ($/ha)	180.192	864.58	552.182
Biodiversity	Total value ($10,000)	42.3231	7.93947	9.23465
	Value per unit area ($/ha)	707.744	707.744	424.646
Landscape tourism	Total value ($10,000)	0.695	1.13239	5.06462
	Value per unit area ($/ha)	11.6226	100.968	232.855
Gross ecosytem product	10000	2401.46	284.262	274.526
Gross ecosytem product per unit area	$	4.01606	2.53452	1.263
Value realization rate of ecosystem products	%	16.71	56.69	70.9

## Sheet: Table S5
Table S5 Indicators of impact factors
Study area	Village	Dependent variable		Independent variable
		VRR	GEP-PUA	GAR	AGR	AA	AAP	AAT	GPD	BRRG	PCDIF	PD	DC	DTA	PMW	PPLF
Salaxi	Yongfeng	13.5534	23.1284	7.99754	0.0001	1878.3	1192.59	14.8455	242.692	33.72	11750	329.861	22	16.9	27.4806	5.65
Salaxi	Chaoying	17.3331	25.4231	8.56416	1.0314	1905.5	1185.79	14.8182	240.144	27.43	12333.3	240.992	32	15.8	30.6073	6.77
Salaxi	Chongfeng	18.0363	27.6957	9.30562	6.23902	1924.34	1192.34	14.8027	203.827	23.67	10180	220.162	32	20.7	36.8781	11.45
Salaxi	Zhongshan	18.7047	30.5762	11.593	0.0001	1975.45	1184.19	14.43	196.249	22.09	11360	173.648	33	12.2	39.8938	12.33
Salaxi	Maoping	19.5869	32.2926	11.7473	0.0321628	2038.47	1189.85	13.8543	194.748	21.18	11000	112.465	35	33.8	42.7123	15.15
Hongfenghu	Ludi	44.6157	14.0848	1.29442	7.79743	1263.25	1249.76	17.3506	206.056	33.15	20952	298.573	17	12.1	58.2764	1.22
Hongfenghu	Minle	48.6217	16.5875	2.45433	10.0236	1287.22	1251.46	17.2083	397.498	36.18	20992	784.179	17	14.5	56.7528	1.23
Hongfenghu	Gaoshanpu	56.8168	18.798	2.00049	10.1404	1287.61	1250.33	17.2138	345.784	36.61	21113	249.948	23	18.3	56.7104	1.55
Hongfenghu	Youqi	60.861	19.5496	4.45465	11.7166	1287.69	1251.53	17.1479	178.97	39.34	21153	449.307	15	10	48.289	1.89
Hongfenghu	Luojiaqiao	64.697	21.7131	2.93154	15.0966	1291.49	1252.4	17.21	196.939	42.36	22638	321.512	20	14.9	46.9737	2.42
Huajiang	Wuli	58.2423	6.23793	19.1368	1.34167	918.324	1250.65	21.635	31.7339	67.01	16050	139.676	32	1	48.6542	5.04
Huajiang	Xiagu	66.8864	7.55044	3.70819	2.87788	923.972	1253.56	21.706	175.712	64.51	15950	253.665	44	1	46.6838	5.23
Huajiang	Cha'eryan	70.1275	9.27797	1.33878	18.4543	964.642	1269.77	20.8821	245.503	61.41	15000	50.4416	64	5.8	45.7594	5.88
Huajiang	Yindongwan	73.4945	10.1262	2.97287	19.1622	1011.01	1276.23	20.4626	264.646	58.38	12000	44.4589	60	5.9	45.2381	6.56
Huajiang	Mugong	83.3207	12.8341	1.87234	49.4185	935.651	1277.35	21.4675	923.037	51.26	11320	436.965	56	9.6	42.4319	7.62
Note: Abbreviate as follows
1	VRR	Value realization rate
2	GEP-PUA	Gross ecosystem products per unit area
3	GAR	Grassland area ratio
4	AGR	Artificial grassland ratio
5	AA	Average altitude
6	AAP	Average annual precipitation
7	AAT	Average annual temperature
8	GPD	Grassland patch density
9	BRRG	Bare rocky ratio of grassland
10	PCDIF	Per capita disposable income of farmers
11	PD	Population density
12	DC	Distance to county
13	DTA	Distance to tourist attractions
14	PMW	Proportion of migrant workers
15	PPLF	Proportion of pastoralists in the labour force
